# Supplementary material for: ExOrthist: a tool to infer exon orthologies at any evolutionary distance
Source: Genome Biol. 2021 Aug 20;22:239. doi: 10.1186/s13059-021-02441-9 (PMC8379844; doi:10.1186/s13059-021-02441-9)
Supplement: Supplementary file 3 — Additional file 3: Table S2. (Pairwise comparison output from compare_exon_sets). [file 13059_2021_2441_MOESM3_ESM.xlsx]

## Sheet: Legends
Table S2 - Pairwise comparison output from compare_exon_sets. For all regulated exons in orthologous genes in the two species, each pairwise comparison is reported. This includes information about exon and host gene, as well as the conservation call performed by compare_exon_sets (CONSERV_CALL). The terms correspond to those described in Additional file 1: Figure S2.

## Sheet: Table S2
OrthoCluster	GeneID_1	Exon_coord_1	Exon_N_1	Total_Exons_1	Exon_length_1	Ex_cluster_1	INFO_1	GeneID_2	Exon_coord_2	Exon_N_2	Total_Exons_2	Exon_length_2	Ex_cluster_2	INFO_2	CONSERV_CALL	Species_1	Species_2
GF_002009	ENSMUSG00000004110	chr1:154473857-154473913	21	57	57	NO_CLUSTER	REGULATED	FBgn0263111	chrX:11938921-11939121	37	40	201	NO_CLUSTER	REGULATED	NON_CONSERVED_B	mm10	dm6
GF_002009	ENSMUSG00000004110	chr1:154473857-154473913	21	57	57	NO_CLUSTER	REGULATED	FBgn0263111	chrX:11975746-11975861	9	40	116	GF_002009.010	REGULATED	NON_CONSERVED_B	mm10	dm6
GF_002009	ENSMUSG00000004110	chr1:154473857-154473913	21	57	57	NO_CLUSTER	REGULATED	FBgn0263111	chrX:11974224-11974339	10	40	116	GF_002009.010	REGULATED	NON_CONSERVED_B	mm10	dm6
GF_002009	ENSMUSG00000004110	chr1:154473857-154473913	21	57	57	NO_CLUSTER	REGULATED	FBgn0263111	chrX:11953666-11953757	25	40	92	GF_002009.001	REGULATED	NON_CONSERVED_B	mm10	dm6
GF_002009	ENSMUSG00000004110	chr1:154473857-154473913	21	57	57	NO_CLUSTER	REGULATED	FBgn0263111	chrX:11960075-11960080	22	40	6	NO_CLUSTER	REGULATED	NON_CONSERVED_B	mm10	dm6
GF_002892	ENSMUSG00000014786	chr8:105361489-105361638	14	18	150	NO_CLUSTER	REGULATED	FBgn0040297	chr2L:21126159-21126374	18	23	216	NO_CLUSTER	REGULATED	NON_CONSERVED_B	mm10	dm6
GF_004469	ENSMUSG00000020181	chr10:109866931-109866999	6	40	69	NO_CLUSTER	REGULATED	FBgn0263873	chr2L:19926621-19926647	14	21	27	NO_CLUSTER	REGULATED	NON_CONSERVED_B	mm10	dm6
GF_004228	ENSMUSG00000021224	chr12:83797197-83797343	11	12	147	NO_CLUSTER	REGULATED	FBgn0002973	chr2L:9460047-9460368	1	3	322	NO_CLUSTER	REGULATED	UNCLEAR_D	mm10	dm6
GF_003198	ENSMUSG00000025812	chr8:127359727-127359810	10	32	84	NO_CLUSTER	REGULATED	FBgn0000163	chrX:17186794-17187123	2	9	330	GF_003198.001	REGULATED	NON_CONSERVED_B	mm10	dm6
GF_003271	ENSMUSG00000040640	chr14:28029434-28029469	16	27	36	NO_CLUSTER	REGULATED	FBgn0259246	chr2R:9507863-9508253	1	26	391	NO_CLUSTER	REGULATED	NON_CONSERVED_B	mm10	dm6
GF_003271	ENSMUSG00000040640	chr14:28029434-28029469	16	27	36	NO_CLUSTER	REGULATED	FBgn0259246	chr2R:9508927-9509170	2	26	244	NO_CLUSTER	REGULATED	NON_CONSERVED_C	mm10	dm6
GF_003271	ENSMUSG00000040640	chr14:28029434-28029469	16	27	36	NO_CLUSTER	REGULATED	FBgn0259246	chr2R:9522277-9522560	8	26	284	GF_003271.003	REGULATED	NON_CONSERVED_B	mm10	dm6
GF_003271	ENSMUSG00000040640	chr14:28029434-28029469	16	27	36	NO_CLUSTER	REGULATED	FBgn0259246	chr2R:9522938-9524293	10	26	1356	NO_CLUSTER	REGULATED	NON_CONSERVED_B	mm10	dm6
GF_003271	ENSMUSG00000040640	chr14:28029434-28029469	16	27	36	NO_CLUSTER	REGULATED	FBgn0259246	chr2R:9522636-9522883	9	26	248	NO_CLUSTER	REGULATED	NON_CONSERVED_B	mm10	dm6
GF_004734	ENSMUSG00000040687	chr2:91163963-91164022	18	41	60	NO_CLUSTER	REGULATED	FBgn0030613	chrX:15096863-15096895	6	23	33	NO_CLUSTER	REGULATED	NON_CONSERVED_B	mm10	dm6
GF_004734	ENSMUSG00000040687	chr2:91163963-91164022	18	41	60	NO_CLUSTER	REGULATED	FBgn0030613	chrX:15099249-15099299	10	23	51	NO_CLUSTER	REGULATED	NON_CONSERVED_B	mm10	dm6
GF_004734	ENSMUSG00000040687	chr2:91163963-91164022	18	41	60	NO_CLUSTER	REGULATED	FBgn0030613	chrX:15101600-15101695	14	23	96	GF_004734.004	REGULATED	NON_CONSERVED_B	mm10	dm6
GF_004734	ENSMUSG00000040687	chr2:91163963-91164022	18	41	60	NO_CLUSTER	REGULATED	FBgn0030613	chrX:15106441-15106449	19	23	9	NO_CLUSTER	REGULATED	NON_CONSERVED_C	mm10	dm6
GF_003091	ENSMUSG00000052374	chr13:12304314-12304392	6	22	79	NO_CLUSTER	REGULATED	FBgn0000667	chrX:2029775-2029926	4	11	152	GF_003091.003	REGULATED	NON_CONSERVED_B	mm10	dm6
GF_002294	ENSMUSG00000054423	chr14:12457683-12457829	34	46	147	GF_002294.008	REGULATED	FBgn0053653	chr4:1254006-1254212	18	26	207	NO_CLUSTER	REGULATED	NON_CONSERVED_B	mm10	dm6
GF_002294	ENSMUSG00000054423	chr14:12457683-12457829	34	46	147	GF_002294.008	REGULATED	FBgn0053653	chr4:1262412-1262579	21	26	168	GF_002294.008	REGULATED	CONSERVED	mm10	dm6
GF_002995	ENSMUSG00000070733	chr5:73115256-73115300	12	69	45	NO_CLUSTER	REGULATED	FBgn0016081	chr3L:9665556-9665699	9	32	144	NO_CLUSTER	REGULATED	NON_CONSERVED_B	mm10	dm6
GF_002995	ENSMUSG00000070733	chr5:73115256-73115300	12	69	45	NO_CLUSTER	REGULATED	FBgn0016081	chr3L:9634404-9634433	27	32	30	NO_CLUSTER	REGULATED	NON_CONSERVED_B	mm10	dm6
GF_001940	ENSMUSG00000075316	chr2:66521766-66521846	20	30	81	NO_CLUSTER	REGULATED	FBgn0264255	chrX:16518805-16518837	2	31	33	NO_CLUSTER	REGULATED	NON_CONSERVED_D	mm10	dm6
GF_001940	ENSMUSG00000075316	chr2:66521766-66521846	20	30	81	NO_CLUSTER	REGULATED	FBgn0264255	chrX:16509576-16509704	5	31	129	GF_001940.007	REGULATED	NON_CONSERVED_D	mm10	dm6
GF_002724	ENSMUSG00000000881	chrX:100808053-100808152	15	23	100	GF_002724.003	REGULATED	FBgn0001624	chrX:11397825-11397912	13	23	88	NO_CLUSTER	REGULATED	NON_CONSERVED_B	mm10	dm6
GF_002724	ENSMUSG00000000881	chrX:100808053-100808152	15	23	100	GF_002724.003	REGULATED	FBgn0001624	chrX:11397970-11398183	14	23	214	NO_CLUSTER	REGULATED	NON_CONSERVED_B	mm10	dm6
GF_002724	ENSMUSG00000000881	chrX:100808053-100808152	15	23	100	GF_002724.003	REGULATED	FBgn0001624	chrX:11398246-11398659	15	23	414	NO_CLUSTER	REGULATED	NON_CONSERVED_B	mm10	dm6
GF_002724	ENSMUSG00000000881	chrX:100808053-100808152	15	23	100	GF_002724.003	REGULATED	FBgn0001624	chrX:11398720-11398822	16	23	103	GF_002724.003	REGULATED	CONSERVED	mm10	dm6
GF_002724	ENSMUSG00000000881	chrX:100808053-100808152	15	23	100	GF_002724.003	REGULATED	FBgn0001624	chrX:11382936-11383112	5	23	177	NO_CLUSTER	REGULATED	NON_CONSERVED_B	mm10	dm6
GF_002724	ENSMUSG00000000881	chrX:100809862-100809907	16	23	46	NO_CLUSTER	REGULATED	FBgn0001624	chrX:11397825-11397912	13	23	88	NO_CLUSTER	REGULATED	NON_CONSERVED_B	mm10	dm6
GF_002724	ENSMUSG00000000881	chrX:100809862-100809907	16	23	46	NO_CLUSTER	REGULATED	FBgn0001624	chrX:11397970-11398183	14	23	214	NO_CLUSTER	REGULATED	NON_CONSERVED_B	mm10	dm6
GF_002724	ENSMUSG00000000881	chrX:100809862-100809907	16	23	46	NO_CLUSTER	REGULATED	FBgn0001624	chrX:11398246-11398659	15	23	414	NO_CLUSTER	REGULATED	NON_CONSERVED_B	mm10	dm6
GF_002724	ENSMUSG00000000881	chrX:100809862-100809907	16	23	46	NO_CLUSTER	REGULATED	FBgn0001624	chrX:11398720-11398822	16	23	103	GF_002724.003	REGULATED	BEST_HIT_SP1	mm10	dm6
GF_002724	ENSMUSG00000000881	chrX:100809862-100809907	16	23	46	NO_CLUSTER	REGULATED	FBgn0001624	chrX:11382936-11383112	5	23	177	NO_CLUSTER	REGULATED	NON_CONSERVED_B	mm10	dm6
GF_002724	ENSMUSG00000000881	chrX:100811502-100811543	17	23	42	GF_002724.004	REGULATED	FBgn0001624	chrX:11397825-11397912	13	23	88	NO_CLUSTER	REGULATED	NON_CONSERVED_B	mm10	dm6
GF_002724	ENSMUSG00000000881	chrX:100811502-100811543	17	23	42	GF_002724.004	REGULATED	FBgn0001624	chrX:11397970-11398183	14	23	214	NO_CLUSTER	REGULATED	NON_CONSERVED_B	mm10	dm6
GF_002724	ENSMUSG00000000881	chrX:100811502-100811543	17	23	42	GF_002724.004	REGULATED	FBgn0001624	chrX:11398246-11398659	15	23	414	NO_CLUSTER	REGULATED	NON_CONSERVED_B	mm10	dm6
GF_002724	ENSMUSG00000000881	chrX:100811502-100811543	17	23	42	GF_002724.004	REGULATED	FBgn0001624	chrX:11398720-11398822	16	23	103	GF_002724.003	REGULATED	NON_CONSERVED_A	mm10	dm6
GF_002724	ENSMUSG00000000881	chrX:100811502-100811543	17	23	42	GF_002724.004	REGULATED	FBgn0001624	chrX:11382936-11383112	5	23	177	NO_CLUSTER	REGULATED	NON_CONSERVED_B	mm10	dm6
GF_002009	ENSMUSG00000004110	chr1:154404885-154405013	53	57	129	NO_CLUSTER	REGULATED	FBgn0263111	chrX:11938921-11939121	37	40	201	NO_CLUSTER	REGULATED	NON_CONSERVED_B	mm10	dm6
GF_002009	ENSMUSG00000004110	chr1:154404885-154405013	53	57	129	NO_CLUSTER	REGULATED	FBgn0263111	chrX:11975746-11975861	9	40	116	GF_002009.010	REGULATED	NON_CONSERVED_B	mm10	dm6
GF_002009	ENSMUSG00000004110	chr1:154404885-154405013	53	57	129	NO_CLUSTER	REGULATED	FBgn0263111	chrX:11974224-11974339	10	40	116	GF_002009.010	REGULATED	NON_CONSERVED_B	mm10	dm6
GF_002009	ENSMUSG00000004110	chr1:154404885-154405013	53	57	129	NO_CLUSTER	REGULATED	FBgn0263111	chrX:11953666-11953757	25	40	92	GF_002009.001	REGULATED	NON_CONSERVED_B	mm10	dm6
GF_002009	ENSMUSG00000004110	chr1:154404885-154405013	53	57	129	NO_CLUSTER	REGULATED	FBgn0263111	chrX:11960075-11960080	22	40	6	NO_CLUSTER	REGULATED	NON_CONSERVED_B	mm10	dm6
GF_002294	ENSMUSG00000017978	chr6:23320933-23320947	29	35	15	NO_CLUSTER	REGULATED	FBgn0053653	chr4:1254006-1254212	18	26	207	NO_CLUSTER	REGULATED	NON_CONSERVED_B	mm10	dm6
GF_002294	ENSMUSG00000017978	chr6:23320933-23320947	29	35	15	NO_CLUSTER	REGULATED	FBgn0053653	chr4:1262412-1262579	21	26	168	GF_002294.008	REGULATED	NON_CONSERVED_B	mm10	dm6
GF_004469	ENSMUSG00000020181	chr10:109764518-109765006	16	40	489	NO_CLUSTER	REGULATED	FBgn0263873	chr2L:19926621-19926647	14	21	27	NO_CLUSTER	REGULATED	BEST_HIT_SP2	mm10	dm6
GF_002814	ENSMUSG00000021596	chr13:76731771-76731809	9	25	39	NO_CLUSTER	REGULATED	FBgn0266758	chr3R:24549685-24549764	1	12	80	NO_CLUSTER	REGULATED	NON_CONSERVED_B	mm10	dm6
GF_003501	ENSMUSG00000021820	chr14:20747819-20747851	17	25	33	NO_CLUSTER	REGULATED	FBgn0264607	chr4:1043468-1043524	10	16	57	GF_003501.004	REGULATED	NON_CONSERVED_B	mm10	dm6
GF_003150	ENSMUSG00000021913	chr14:32323879-32323947	1	28	69	NO_CLUSTER	REGULATED	FBgn0010352	chr3L:16960538-16960667	4	13	130	GF_003150.003	REGULATED	NON_CONSERVED_D	mm10	dm6
GF_003150	ENSMUSG00000021913	chr14:32323879-32323947	1	28	69	NO_CLUSTER	REGULATED	FBgn0010352	chr3L:16961500-16961602	5	13	103	GF_003150.003	REGULATED	NON_CONSERVED_D	mm10	dm6
GF_002508	ENSMUSG00000022353	chr15:58947326-58947520	16	19	195	NO_CLUSTER	REGULATED	FBgn0053558	chr2R:6929823-6930098	13	18	276	NO_CLUSTER	REGULATED	NON_CONSERVED_B	mm10	dm6
GF_002508	ENSMUSG00000022353	chr15:58947326-58947520	16	19	195	NO_CLUSTER	REGULATED	FBgn0053558	chr2R:6927390-6928151	15	18	762	NO_CLUSTER	REGULATED	NON_CONSERVED_B	mm10	dm6
GF_002508	ENSMUSG00000022353	chr15:58947326-58947520	16	19	195	NO_CLUSTER	REGULATED	FBgn0053558	chr2R:6934349-6934363	8	18	15	NO_CLUSTER	REGULATED	NON_CONSERVED_B	mm10	dm6
GF_004210	ENSMUSG00000022623	chr15:89556721-89556748	24	25	28	NO_CLUSTER	REGULATED	FBgn0040752	chr2R:14067247-14067684	7	10	438	NO_CLUSTER	REGULATED	NON_CONSERVED_B	mm10	dm6
GF_002207	ENSMUSG00000024163	chr17:24920472-24920495	5	36	24	NO_CLUSTER	REGULATED	FBgn0024187	chr3L:7931232-7931249	9	18	18	GF_002207.002	REGULATED	NON_CONSERVED_B	mm10	dm6
GF_003306	ENSMUSG00000024242	chr17:80629286-80629348	18	42	63	NO_CLUSTER	REGULATED	FBgn0263395	chr2R:19220744-19220782	8	15	39	GF_003306.002	REGULATED	NON_CONSERVED_B	mm10	dm6
GF_003523	ENSMUSG00000024589	chr18:65172275-65172406	17	36	132	NO_CLUSTER	REGULATED	FBgn0259174	chr3L:17534351-17534562	2	22	212	GF_003523.001	REGULATED	NON_CONSERVED_B	mm10	dm6
GF_003523	ENSMUSG00000024589	chr18:65172916-65173035	18	36	120	NO_CLUSTER	REGULATED	FBgn0259174	chr3L:17534351-17534562	2	22	212	GF_003523.001	REGULATED	NON_CONSERVED_B	mm10	dm6
GF_002307	ENSMUSG00000028631	chr4:120711223-120711384	10	16	162	NO_CLUSTER	REGULATED	FBgn0033494	chr2R:10152378-10152422	9	21	45	GF_002307.006	REGULATED	BEST_HIT_SP2	mm10	dm6
GF_002307	ENSMUSG00000028631	chr4:120711223-120711384	10	16	162	NO_CLUSTER	REGULATED	FBgn0033494	chr2R:10149348-10149440	11	21	93	NO_CLUSTER	REGULATED	NON_CONSERVED_B	mm10	dm6
GF_002307	ENSMUSG00000028631	chr4:120710800-120710844	11	16	45	NO_CLUSTER	REGULATED	FBgn0033494	chr2R:10152378-10152422	9	21	45	GF_002307.006	REGULATED	UNCLEAR_D	mm10	dm6
GF_002307	ENSMUSG00000028631	chr4:120710800-120710844	11	16	45	NO_CLUSTER	REGULATED	FBgn0033494	chr2R:10149348-10149440	11	21	93	NO_CLUSTER	REGULATED	UNCLEAR_D	mm10	dm6
GF_001635	ENSMUSG00000028649	chr4:123397094-123397420	67	109	327	NO_CLUSTER	REGULATED	FBgn0013733	chr2R:13866061-13866126	38	40	66	NO_CLUSTER	REGULATED	NON_CONSERVED_B	mm10	dm6
GF_005082	ENSMUSG00000030279	chr6:143019328-143019429	28	32	102	NO_CLUSTER	REGULATED	FBgn0039187	chr3R:24352625-24352651	6	12	27	NO_CLUSTER	REGULATED	NON_CONSERVED_C	mm10	dm6
GF_005082	ENSMUSG00000030279	chr6:143073663-143073787	7	32	125	NO_CLUSTER	REGULATED	FBgn0039187	chr3R:24352625-24352651	6	12	27	NO_CLUSTER	REGULATED	NON_CONSERVED_C	mm10	dm6
GF_005082	ENSMUSG00000030279	chr6:143072543-143072694	8	32	152	GF_005082.002	REGULATED	FBgn0039187	chr3R:24352625-24352651	6	12	27	NO_CLUSTER	REGULATED	NON_CONSERVED_C	mm10	dm6
GF_005082	ENSMUSG00000030279	chr6:143068561-143068746	9	32	186	NO_CLUSTER	REGULATED	FBgn0039187	chr3R:24352625-24352651	6	12	27	NO_CLUSTER	REGULATED	NON_CONSERVED_C	mm10	dm6
GF_004973	ENSMUSG00000031012	chrX:13550947-13550982	23	33	36	GF_004973.004	REGULATED	FBgn0013759	chr3R:21790709-21790738	13	21	30	GF_004973.004	REGULATED	CONSERVED	mm10	dm6
GF_004973	ENSMUSG00000031012	chrX:13550947-13550982	23	33	36	GF_004973.004	REGULATED	FBgn0013759	chr3R:21788874-21788927	16	21	54	NO_CLUSTER	REGULATED	NON_CONSERVED_B	mm10	dm6
GF_002060	ENSMUSG00000032826	chr3:126928665-126928847	66	68	183	NO_CLUSTER	REGULATED	FBgn0261788	chr3L:7662471-7662890	24	27	420	NO_CLUSTER	REGULATED	NON_CONSERVED_B	mm10	dm6
GF_002060	ENSMUSG00000032826	chr3:126928665-126928847	66	68	183	NO_CLUSTER	REGULATED	FBgn0261788	chr3L:7656375-7661506	26	27	5132	NO_CLUSTER	REGULATED	BEST_HIT_SP1	mm10	dm6
GF_002198	ENSMUSG00000035203	chr7:5093312-5093386	4	10	75	NO_CLUSTER	REGULATED	FBgn0028582	chr3L:7535884-7536435	8	10	552	NO_CLUSTER	REGULATED	NON_CONSERVED_B	mm10	dm6
GF_002198	ENSMUSG00000035203	chr7:5093312-5093386	4	10	75	NO_CLUSTER	REGULATED	FBgn0028582	chr3L:7536711-7536769	9	10	59	NO_CLUSTER	REGULATED	NON_CONSERVED_B	mm10	dm6
GF_003904	ENSMUSG00000036617	chr2:20801542-20801661	20	25	120	NO_CLUSTER	REGULATED	FBgn0023531	chrX:1680065-1680108	16	18	44	NO_CLUSTER	REGULATED	NON_CONSERVED_B	mm10	dm6
GF_003904	ENSMUSG00000036617	chr2:20801542-20801661	20	25	120	NO_CLUSTER	REGULATED	FBgn0023531	chrX:1685187-1685535	6	18	349	NO_CLUSTER	REGULATED	NON_CONSERVED_B	mm10	dm6
GF_003904	ENSMUSG00000036617	chr2:20805585-20805662	22	25	78	NO_CLUSTER	REGULATED	FBgn0023531	chrX:1680065-1680108	16	18	44	NO_CLUSTER	REGULATED	NON_CONSERVED_B	mm10	dm6
GF_003904	ENSMUSG00000036617	chr2:20805585-20805662	22	25	78	NO_CLUSTER	REGULATED	FBgn0023531	chrX:1685187-1685535	6	18	349	NO_CLUSTER	REGULATED	NON_CONSERVED_B	mm10	dm6
GF_003904	ENSMUSG00000036617	chr2:20805775-20805957	23	25	183	NO_CLUSTER	REGULATED	FBgn0023531	chrX:1680065-1680108	16	18	44	NO_CLUSTER	REGULATED	NON_CONSERVED_B	mm10	dm6
GF_003904	ENSMUSG00000036617	chr2:20805775-20805957	23	25	183	NO_CLUSTER	REGULATED	FBgn0023531	chrX:1685187-1685535	6	18	349	NO_CLUSTER	REGULATED	NON_CONSERVED_B	mm10	dm6
GF_003904	ENSMUSG00000036617	chr2:20807253-20807373	23	25	121	NO_CLUSTER	REGULATED	FBgn0023531	chrX:1680065-1680108	16	18	44	NO_CLUSTER	REGULATED	NON_CONSERVED_B	mm10	dm6
GF_003904	ENSMUSG00000036617	chr2:20807253-20807373	23	25	121	NO_CLUSTER	REGULATED	FBgn0023531	chrX:1685187-1685535	6	18	349	NO_CLUSTER	REGULATED	NON_CONSERVED_B	mm10	dm6
GF_003904	ENSMUSG00000036617	chr2:20759547-20759651	10	25	105	NO_CLUSTER	REGULATED	FBgn0023531	chrX:1680065-1680108	16	18	44	NO_CLUSTER	REGULATED	NON_CONSERVED_B	mm10	dm6
GF_003904	ENSMUSG00000036617	chr2:20759547-20759651	10	25	105	NO_CLUSTER	REGULATED	FBgn0023531	chrX:1685187-1685535	6	18	349	NO_CLUSTER	REGULATED	NON_CONSERVED_B	mm10	dm6
GF_002074	ENSMUSG00000037386	chr15:39469155-39469202	17	37	48	NO_CLUSTER	REGULATED	FBgn0053547	chr3R:17896461-17896528	7	26	68	NO_CLUSTER	REGULATED	NON_CONSERVED_B	mm10	dm6
GF_002074	ENSMUSG00000037386	chr15:39469155-39469202	17	37	48	NO_CLUSTER	REGULATED	FBgn0053547	chr3R:17893905-17894902	8	26	998	NO_CLUSTER	REGULATED	NON_CONSERVED_B	mm10	dm6
GF_002074	ENSMUSG00000037386	chr15:39469155-39469202	17	37	48	NO_CLUSTER	REGULATED	FBgn0053547	chr3R:17890894-17891507	11	26	614	NO_CLUSTER	REGULATED	BEST_HIT_SP1	mm10	dm6
GF_002074	ENSMUSG00000037386	chr15:39469155-39469202	17	37	48	NO_CLUSTER	REGULATED	FBgn0053547	chr3R:17890661-17890798	12	26	138	NO_CLUSTER	REGULATED	NON_CONSERVED_B	mm10	dm6
GF_002074	ENSMUSG00000037386	chr15:39469155-39469202	17	37	48	NO_CLUSTER	REGULATED	FBgn0053547	chr3R:17890461-17890595	13	26	135	NO_CLUSTER	REGULATED	NON_CONSERVED_B	mm10	dm6
GF_002074	ENSMUSG00000037386	chr15:39469155-39469202	17	37	48	NO_CLUSTER	REGULATED	FBgn0053547	chr3R:17876332-17876625	25	26	294	NO_CLUSTER	REGULATED	NON_CONSERVED_B	mm10	dm6
GF_002320	ENSMUSG00000037989	chr13:49044374-49044418	29	33	45	NO_CLUSTER	REGULATED	FBgn0037098	chr3L:21548083-21548145	6	12	63	NO_CLUSTER	REGULATED	NON_CONSERVED_B	mm10	dm6
GF_004901	ENSMUSG00000038665	chr6:36994859-36994921	28	41	63	NO_CLUSTER	REGULATED	FBgn0261549	chrX:9023275-9023326	17	22	52	NO_CLUSTER	REGULATED	NON_CONSERVED_B	mm10	dm6
GF_004901	ENSMUSG00000038665	chr6:36994859-36994921	28	41	63	NO_CLUSTER	REGULATED	FBgn0261549	chrX:9024074-9024137	19	22	64	NO_CLUSTER	REGULATED	NON_CONSERVED_B	mm10	dm6
GF_004901	ENSMUSG00000038665	chr6:36934637-36934681	31	41	45	NO_CLUSTER	REGULATED	FBgn0261549	chrX:9023275-9023326	17	22	52	NO_CLUSTER	REGULATED	UNCLEAR_D	mm10	dm6
GF_004901	ENSMUSG00000038665	chr6:36934637-36934681	31	41	45	NO_CLUSTER	REGULATED	FBgn0261549	chrX:9024074-9024137	19	22	64	NO_CLUSTER	REGULATED	UNCLEAR_D	mm10	dm6
GF_003271	ENSMUSG00000040640	chr14:27776159-27776182	3	27	24	NO_CLUSTER	REGULATED	FBgn0259246	chr2R:9507863-9508253	1	26	391	NO_CLUSTER	REGULATED	NON_CONSERVED_B	mm10	dm6
GF_003271	ENSMUSG00000040640	chr14:27776159-27776182	3	27	24	NO_CLUSTER	REGULATED	FBgn0259246	chr2R:9508927-9509170	2	26	244	NO_CLUSTER	REGULATED	NON_CONSERVED_C	mm10	dm6
GF_003271	ENSMUSG00000040640	chr14:27776159-27776182	3	27	24	NO_CLUSTER	REGULATED	FBgn0259246	chr2R:9522277-9522560	8	26	284	GF_003271.003	REGULATED	NON_CONSERVED_B	mm10	dm6
GF_003271	ENSMUSG00000040640	chr14:27776159-27776182	3	27	24	NO_CLUSTER	REGULATED	FBgn0259246	chr2R:9522938-9524293	10	26	1356	NO_CLUSTER	REGULATED	NON_CONSERVED_B	mm10	dm6
GF_003271	ENSMUSG00000040640	chr14:27776159-27776182	3	27	24	NO_CLUSTER	REGULATED	FBgn0259246	chr2R:9522636-9522883	9	26	248	NO_CLUSTER	REGULATED	NON_CONSERVED_B	mm10	dm6
GF_003185	ENSMUSG00000040964	chr4:140586784-140586900	9	35	117	NO_CLUSTER	REGULATED	FBgn0263706	chrX:17462339-17462446	6	9	108	NO_CLUSTER	REGULATED	NON_CONSERVED_B	mm10	dm6
GF_002074	ENSMUSG00000041670	chr1:22404444-22404515	29	42	72	NO_CLUSTER	REGULATED	FBgn0053547	chr3R:17896461-17896528	7	26	68	NO_CLUSTER	REGULATED	NON_CONSERVED_B	mm10	dm6
GF_002074	ENSMUSG00000041670	chr1:22404444-22404515	29	42	72	NO_CLUSTER	REGULATED	FBgn0053547	chr3R:17893905-17894902	8	26	998	NO_CLUSTER	REGULATED	NON_CONSERVED_B	mm10	dm6
GF_002074	ENSMUSG00000041670	chr1:22404444-22404515	29	42	72	NO_CLUSTER	REGULATED	FBgn0053547	chr3R:17890894-17891507	11	26	614	NO_CLUSTER	REGULATED	NON_CONSERVED_B	mm10	dm6
GF_002074	ENSMUSG00000041670	chr1:22404444-22404515	29	42	72	NO_CLUSTER	REGULATED	FBgn0053547	chr3R:17890661-17890798	12	26	138	NO_CLUSTER	REGULATED	NON_CONSERVED_B	mm10	dm6
GF_002074	ENSMUSG00000041670	chr1:22404444-22404515	29	42	72	NO_CLUSTER	REGULATED	FBgn0053547	chr3R:17890461-17890595	13	26	135	NO_CLUSTER	REGULATED	NON_CONSERVED_B	mm10	dm6
GF_002074	ENSMUSG00000041670	chr1:22404444-22404515	29	42	72	NO_CLUSTER	REGULATED	FBgn0053547	chr3R:17876332-17876625	25	26	294	NO_CLUSTER	REGULATED	NON_CONSERVED_B	mm10	dm6
GF_002074	ENSMUSG00000041670	chr1:22379428-22379540	34	42	113	NO_CLUSTER	REGULATED	FBgn0053547	chr3R:17896461-17896528	7	26	68	NO_CLUSTER	REGULATED	NON_CONSERVED_B	mm10	dm6
GF_002074	ENSMUSG00000041670	chr1:22379428-22379540	34	42	113	NO_CLUSTER	REGULATED	FBgn0053547	chr3R:17893905-17894902	8	26	998	NO_CLUSTER	REGULATED	NON_CONSERVED_B	mm10	dm6
GF_002074	ENSMUSG00000041670	chr1:22379428-22379540	34	42	113	NO_CLUSTER	REGULATED	FBgn0053547	chr3R:17890894-17891507	11	26	614	NO_CLUSTER	REGULATED	NON_CONSERVED_B	mm10	dm6
GF_002074	ENSMUSG00000041670	chr1:22379428-22379540	34	42	113	NO_CLUSTER	REGULATED	FBgn0053547	chr3R:17890661-17890798	12	26	138	NO_CLUSTER	REGULATED	NON_CONSERVED_B	mm10	dm6
GF_002074	ENSMUSG00000041670	chr1:22379428-22379540	34	42	113	NO_CLUSTER	REGULATED	FBgn0053547	chr3R:17890461-17890595	13	26	135	NO_CLUSTER	REGULATED	NON_CONSERVED_B	mm10	dm6
GF_002074	ENSMUSG00000041670	chr1:22379428-22379540	34	42	113	NO_CLUSTER	REGULATED	FBgn0053547	chr3R:17876332-17876625	25	26	294	NO_CLUSTER	REGULATED	NON_CONSERVED_B	mm10	dm6
GF_002074	ENSMUSG00000041670	chr1:22373344-22373510	35	42	167	NO_CLUSTER	REGULATED	FBgn0053547	chr3R:17896461-17896528	7	26	68	NO_CLUSTER	REGULATED	NON_CONSERVED_B	mm10	dm6
GF_002074	ENSMUSG00000041670	chr1:22373344-22373510	35	42	167	NO_CLUSTER	REGULATED	FBgn0053547	chr3R:17893905-17894902	8	26	998	NO_CLUSTER	REGULATED	NON_CONSERVED_B	mm10	dm6
GF_002074	ENSMUSG00000041670	chr1:22373344-22373510	35	42	167	NO_CLUSTER	REGULATED	FBgn0053547	chr3R:17890894-17891507	11	26	614	NO_CLUSTER	REGULATED	NON_CONSERVED_B	mm10	dm6
GF_002074	ENSMUSG00000041670	chr1:22373344-22373510	35	42	167	NO_CLUSTER	REGULATED	FBgn0053547	chr3R:17890661-17890798	12	26	138	NO_CLUSTER	REGULATED	NON_CONSERVED_B	mm10	dm6
GF_002074	ENSMUSG00000041670	chr1:22373344-22373510	35	42	167	NO_CLUSTER	REGULATED	FBgn0053547	chr3R:17890461-17890595	13	26	135	NO_CLUSTER	REGULATED	NON_CONSERVED_B	mm10	dm6
GF_002074	ENSMUSG00000041670	chr1:22373344-22373510	35	42	167	NO_CLUSTER	REGULATED	FBgn0053547	chr3R:17876332-17876625	25	26	294	NO_CLUSTER	REGULATED	NON_CONSERVED_B	mm10	dm6
GF_002074	ENSMUSG00000041670	chr1:22346293-22346528	37	42	236	NO_CLUSTER	REGULATED	FBgn0053547	chr3R:17896461-17896528	7	26	68	NO_CLUSTER	REGULATED	NON_CONSERVED_B	mm10	dm6
GF_002074	ENSMUSG00000041670	chr1:22346293-22346528	37	42	236	NO_CLUSTER	REGULATED	FBgn0053547	chr3R:17893905-17894902	8	26	998	NO_CLUSTER	REGULATED	NON_CONSERVED_B	mm10	dm6
GF_002074	ENSMUSG00000041670	chr1:22346293-22346528	37	42	236	NO_CLUSTER	REGULATED	FBgn0053547	chr3R:17890894-17891507	11	26	614	NO_CLUSTER	REGULATED	NON_CONSERVED_B	mm10	dm6
GF_002074	ENSMUSG00000041670	chr1:22346293-22346528	37	42	236	NO_CLUSTER	REGULATED	FBgn0053547	chr3R:17890661-17890798	12	26	138	NO_CLUSTER	REGULATED	NON_CONSERVED_B	mm10	dm6
GF_002074	ENSMUSG00000041670	chr1:22346293-22346528	37	42	236	NO_CLUSTER	REGULATED	FBgn0053547	chr3R:17890461-17890595	13	26	135	NO_CLUSTER	REGULATED	NON_CONSERVED_B	mm10	dm6
GF_002074	ENSMUSG00000041670	chr1:22346293-22346528	37	42	236	NO_CLUSTER	REGULATED	FBgn0053547	chr3R:17876332-17876625	25	26	294	NO_CLUSTER	REGULATED	NON_CONSERVED_B	mm10	dm6
GF_002599	ENSMUSG00000044712	chr12:73339874-73340003	11	19	130	NO_CLUSTER	REGULATED	FBgn0033368	chr2R:9048467-9048537	7	11	71	GF_002599.006	REGULATED	NON_CONSERVED_B	mm10	dm6
GF_002599	ENSMUSG00000044712	chr12:73339874-73340003	11	19	130	NO_CLUSTER	REGULATED	FBgn0033368	chr2R:9048176-9048337	8	11	162	GF_002599.005	REGULATED	NON_CONSERVED_B	mm10	dm6
GF_002727	ENSMUSG00000052726	chr1:140570382-140570483	26	34	102	NO_CLUSTER	REGULATED	FBgn0261698	chr2R:10326362-10326538	28	33	177	NO_CLUSTER	REGULATED	NON_CONSERVED_B	mm10	dm6
GF_002727	ENSMUSG00000052726	chr1:140570382-140570483	26	34	102	NO_CLUSTER	REGULATED	FBgn0261698	chr2R:10333633-10333944	18	33	312	NO_CLUSTER	REGULATED	NON_CONSERVED_B	mm10	dm6
GF_003091	ENSMUSG00000054808	chr7:28895432-28895512	21	24	81	NO_CLUSTER	REGULATED	FBgn0000667	chrX:2029775-2029926	4	11	152	GF_003091.003	REGULATED	NON_CONSERVED_B	mm10	dm6
GF_003091	ENSMUSG00000054808	chr7:28895121-28895186	22	24	66	NO_CLUSTER	REGULATED	FBgn0000667	chrX:2029775-2029926	4	11	152	GF_003091.003	REGULATED	NON_CONSERVED_B	mm10	dm6
GF_002866	ENSMUSG00000057440	chr18:7437941-7438032	11	19	92	NO_CLUSTER	REGULATED	FBgn0050021	chr2R:11229004-11229033	4	8	30	NO_CLUSTER	REGULATED	NON_CONSERVED_C	mm10	dm6
GF_002866	ENSMUSG00000057440	chr18:7430395-7430415	12	19	21	NO_CLUSTER	REGULATED	FBgn0050021	chr2R:11229004-11229033	4	8	30	NO_CLUSTER	REGULATED	NON_CONSERVED_B	mm10	dm6
GF_001940	ENSMUSG00000064329	chr2:66288874-66289155	23	28	282	NO_CLUSTER	REGULATED	FBgn0264255	chrX:16518805-16518837	2	31	33	NO_CLUSTER	REGULATED	NON_CONSERVED_B	mm10	dm6
GF_001940	ENSMUSG00000064329	chr2:66288874-66289155	23	28	282	NO_CLUSTER	REGULATED	FBgn0264255	chrX:16509576-16509704	5	31	129	GF_001940.007	REGULATED	NON_CONSERVED_B	mm10	dm6
GF_002060	ENSMUSG00000069601	chr10:69986083-69988632	46	59	2550	NO_CLUSTER	REGULATED	FBgn0261788	chr3L:7662471-7662890	24	27	420	NO_CLUSTER	REGULATED	BEST_HIT_SP1	mm10	dm6
GF_002060	ENSMUSG00000069601	chr10:69986083-69988632	46	59	2550	NO_CLUSTER	REGULATED	FBgn0261788	chr3L:7656375-7661506	26	27	5132	NO_CLUSTER	REGULATED	NON_CONSERVED_B	mm10	dm6
GF_002060	ENSMUSG00000069601	chr10:69993256-69993762	48	59	507	NO_CLUSTER	REGULATED	FBgn0261788	chr3L:7662471-7662890	24	27	420	NO_CLUSTER	REGULATED	NON_CONSERVED_B	mm10	dm6
GF_002060	ENSMUSG00000069601	chr10:69993256-69993762	48	59	507	NO_CLUSTER	REGULATED	FBgn0261788	chr3L:7656375-7661506	26	27	5132	NO_CLUSTER	REGULATED	BEST_HIT_SP2	mm10	dm6
GF_002009	ENSMUSG00000004113	chr2:24656711-24656722	27	52	12	NO_CLUSTER	REGULATED	FBgn0263111	chrX:11938921-11939121	37	40	201	NO_CLUSTER	REGULATED	NON_CONSERVED_B	mm10	dm6
GF_002009	ENSMUSG00000004113	chr2:24656711-24656722	27	52	12	NO_CLUSTER	REGULATED	FBgn0263111	chrX:11975746-11975861	9	40	116	GF_002009.010	REGULATED	NON_CONSERVED_B	mm10	dm6
GF_002009	ENSMUSG00000004113	chr2:24656711-24656722	27	52	12	NO_CLUSTER	REGULATED	FBgn0263111	chrX:11974224-11974339	10	40	116	GF_002009.010	REGULATED	NON_CONSERVED_B	mm10	dm6
GF_002009	ENSMUSG00000004113	chr2:24656711-24656722	27	52	12	NO_CLUSTER	REGULATED	FBgn0263111	chrX:11953666-11953757	25	40	92	GF_002009.001	REGULATED	NON_CONSERVED_B	mm10	dm6
GF_002009	ENSMUSG00000004113	chr2:24656711-24656722	27	52	12	NO_CLUSTER	REGULATED	FBgn0263111	chrX:11960075-11960080	22	40	6	NO_CLUSTER	REGULATED	NON_CONSERVED_B	mm10	dm6
GF_002042	ENSMUSG00000014602	chr1:93026832-93026855	43	56	24	NO_CLUSTER	REGULATED	FBgn0267002	chr2R:16754243-16754269	24	28	27	NO_CLUSTER	REGULATED	NON_CONSERVED_B	mm10	dm6
GF_002042	ENSMUSG00000014602	chr1:93026832-93026855	43	56	24	NO_CLUSTER	REGULATED	FBgn0267002	chr2R:16765328-16765641	1	28	314	NO_CLUSTER	REGULATED	NON_CONSERVED_C	mm10	dm6
GF_001940	ENSMUSG00000023033	chr15:100959340-100959431	6	29	92	GF_001940.006	REGULATED	FBgn0264255	chrX:16518805-16518837	2	31	33	NO_CLUSTER	REGULATED	NON_CONSERVED_B	mm10	dm6
GF_001940	ENSMUSG00000023033	chr15:100959340-100959431	6	29	92	GF_001940.006	REGULATED	FBgn0264255	chrX:16509576-16509704	5	31	129	GF_001940.007	REGULATED	NON_CONSERVED_A	mm10	dm6
GF_001940	ENSMUSG00000023033	chr15:100959603-100959694	7	29	92	GF_001940.006	REGULATED	FBgn0264255	chrX:16518805-16518837	2	31	33	NO_CLUSTER	REGULATED	NON_CONSERVED_B	mm10	dm6
GF_001940	ENSMUSG00000023033	chr15:100959603-100959694	7	29	92	GF_001940.006	REGULATED	FBgn0264255	chrX:16509576-16509704	5	31	129	GF_001940.007	REGULATED	NON_CONSERVED_A	mm10	dm6
GF_001974	ENSMUSG00000026463	chr1:133736616-133736651	7	25	36	GF_001974.011	REGULATED	FBgn0259214	chr4:353943-353978	5	20	36	GF_001974.011	REGULATED	CONSERVED	mm10	dm6
GF_002360	ENSMUSG00000026825	chr2:32334682-32334820	11	28	139	NO_CLUSTER	REGULATED	FBgn0003392	chrX:15900255-15900260	13	19	6	NO_CLUSTER	REGULATED	NON_CONSERVED_B	mm10	dm6
GF_004485	ENSMUSG00000027763	chr3:60621423-60621458	10	12	36	NO_CLUSTER	REGULATED	FBgn0265487	chr2R:17361113-17361154	7	12	42	GF_004485.007	REGULATED	NON_CONSERVED_B	mm10	dm6
GF_002307	ENSMUSG00000028631	chr4:120717458-120717548	3	16	91	NO_CLUSTER	REGULATED	FBgn0033494	chr2R:10152378-10152422	9	21	45	GF_002307.006	REGULATED	NON_CONSERVED_B	mm10	dm6
GF_002307	ENSMUSG00000028631	chr4:120717458-120717548	3	16	91	NO_CLUSTER	REGULATED	FBgn0033494	chr2R:10149348-10149440	11	21	93	NO_CLUSTER	REGULATED	NON_CONSERVED_B	mm10	dm6
GF_001974	ENSMUSG00000031376	chrX:73533885-73533926	7	26	42	NO_CLUSTER	REGULATED	FBgn0259214	chr4:353943-353978	5	20	36	GF_001974.011	REGULATED	UNCLEAR_D	mm10	dm6
GF_002060	ENSMUSG00000032826	chr3:127012673-127012771	27	68	99	NO_CLUSTER	REGULATED	FBgn0261788	chr3L:7662471-7662890	24	27	420	NO_CLUSTER	REGULATED	NON_CONSERVED_B	mm10	dm6
GF_002060	ENSMUSG00000032826	chr3:127012673-127012771	27	68	99	NO_CLUSTER	REGULATED	FBgn0261788	chr3L:7656375-7661506	26	27	5132	NO_CLUSTER	REGULATED	NON_CONSERVED_B	mm10	dm6
GF_004876	ENSMUSG00000034156	chr11:87782660-87782710	33	34	51	NO_CLUSTER	REGULATED	FBgn0262483	chr3R:15396310-15396377	19	20	68	NO_CLUSTER	REGULATED	UNCLEAR_D	mm10	dm6
GF_004876	ENSMUSG00000034156	chr11:87782660-87782710	33	34	51	NO_CLUSTER	REGULATED	FBgn0262483	chr3R:15390022-15390102	14	20	81	GF_004876.002	REGULATED	NON_CONSERVED_B	mm10	dm6
GF_002009	ENSMUSG00000034656	chr8:84600494-84600661	38	57	168	NO_CLUSTER	REGULATED	FBgn0263111	chrX:11938921-11939121	37	40	201	NO_CLUSTER	REGULATED	NON_CONSERVED_B	mm10	dm6
GF_002009	ENSMUSG00000034656	chr8:84600494-84600661	38	57	168	NO_CLUSTER	REGULATED	FBgn0263111	chrX:11975746-11975861	9	40	116	GF_002009.010	REGULATED	NON_CONSERVED_B	mm10	dm6
GF_002009	ENSMUSG00000034656	chr8:84600494-84600661	38	57	168	NO_CLUSTER	REGULATED	FBgn0263111	chrX:11974224-11974339	10	40	116	GF_002009.010	REGULATED	NON_CONSERVED_B	mm10	dm6
GF_002009	ENSMUSG00000034656	chr8:84600494-84600661	38	57	168	NO_CLUSTER	REGULATED	FBgn0263111	chrX:11953666-11953757	25	40	92	GF_002009.001	REGULATED	NON_CONSERVED_B	mm10	dm6
GF_002009	ENSMUSG00000034656	chr8:84600494-84600661	38	57	168	NO_CLUSTER	REGULATED	FBgn0263111	chrX:11960075-11960080	22	40	6	NO_CLUSTER	REGULATED	BEST_HIT_SP2	mm10	dm6
GF_004883	ENSMUSG00000039943	chr2:136010936-136010972	38	39	37	NO_CLUSTER	REGULATED	FBgn0262738	chrX:4353944-4354023	4	14	80	GF_004883.004	REGULATED	NON_CONSERVED_B	mm10	dm6
GF_002009	ENSMUSG00000004113	chr2:24642853-24642858	35	52	6	GF_002009.020	REGULATED	FBgn0263111	chrX:11938921-11939121	37	40	201	NO_CLUSTER	REGULATED	NON_CONSERVED_B	mm10	dm6
GF_002009	ENSMUSG00000004113	chr2:24642853-24642858	35	52	6	GF_002009.020	REGULATED	FBgn0263111	chrX:11975746-11975861	9	40	116	GF_002009.010	REGULATED	NON_CONSERVED_A	mm10	dm6
GF_002009	ENSMUSG00000004113	chr2:24642853-24642858	35	52	6	GF_002009.020	REGULATED	FBgn0263111	chrX:11974224-11974339	10	40	116	GF_002009.010	REGULATED	NON_CONSERVED_A	mm10	dm6
GF_002009	ENSMUSG00000004113	chr2:24642853-24642858	35	52	6	GF_002009.020	REGULATED	FBgn0263111	chrX:11953666-11953757	25	40	92	GF_002009.001	REGULATED	NON_CONSERVED_A	mm10	dm6
GF_002009	ENSMUSG00000004113	chr2:24642853-24642858	35	52	6	GF_002009.020	REGULATED	FBgn0263111	chrX:11960075-11960080	22	40	6	NO_CLUSTER	REGULATED	NON_CONSERVED_B	mm10	dm6
GF_001635	ENSMUSG00000028649	chr4:123386549-123386557	75	109	9	NO_CLUSTER	REGULATED	FBgn0013733	chr2R:13866061-13866126	38	40	66	NO_CLUSTER	REGULATED	NON_CONSERVED_B	mm10	dm6
GF_002009	ENSMUSG00000034656	chr8:84597480-84597485	37	57	6	NO_CLUSTER	REGULATED	FBgn0263111	chrX:11938921-11939121	37	40	201	NO_CLUSTER	REGULATED	NON_CONSERVED_C	mm10	dm6
GF_002009	ENSMUSG00000034656	chr8:84597480-84597485	37	57	6	NO_CLUSTER	REGULATED	FBgn0263111	chrX:11975746-11975861	9	40	116	GF_002009.010	REGULATED	NON_CONSERVED_C	mm10	dm6
GF_002009	ENSMUSG00000034656	chr8:84597480-84597485	37	57	6	NO_CLUSTER	REGULATED	FBgn0263111	chrX:11974224-11974339	10	40	116	GF_002009.010	REGULATED	NON_CONSERVED_C	mm10	dm6
GF_002009	ENSMUSG00000034656	chr8:84597480-84597485	37	57	6	NO_CLUSTER	REGULATED	FBgn0263111	chrX:11953666-11953757	25	40	92	GF_002009.001	REGULATED	NON_CONSERVED_C	mm10	dm6
GF_002009	ENSMUSG00000034656	chr8:84597480-84597485	37	57	6	NO_CLUSTER	REGULATED	FBgn0263111	chrX:11960075-11960080	22	40	6	NO_CLUSTER	REGULATED	UNCLEAR_D	mm10	dm6
GF_002866	ENSMUSG00000057440	chr18:7430261-7430272	13	19	12	NO_CLUSTER	REGULATED	FBgn0050021	chr2R:11229004-11229033	4	8	30	NO_CLUSTER	REGULATED	UNCLEAR_D	mm10	dm6
GF_002360	ENSMUSG00000026825	chr2:32333066-32333204	12	28	139	NO_CLUSTER	REGULATED	FBgn0003392	chrX:15900255-15900260	13	19	6	NO_CLUSTER	REGULATED	NON_CONSERVED_B	mm10	dm6
GF_002018	ENSMUSG00000042228	chr4:3756301-3756483	8	12	183	NO_CLUSTER	REGULATED	FBgn0264959	chr2R:6009798-6009824	8	13	27	NO_CLUSTER	REGULATED	NON_CONSERVED_C	mm10	dm6
GF_002727	ENSMUSG00000052726	chr1:140518866-140518971	20	34	106	GF_002727.008	REGULATED	FBgn0261698	chr2R:10326362-10326538	28	33	177	NO_CLUSTER	REGULATED	NON_CONSERVED_B	mm10	dm6
GF_002727	ENSMUSG00000052726	chr1:140518866-140518971	20	34	106	GF_002727.008	REGULATED	FBgn0261698	chr2R:10333633-10333944	18	33	312	NO_CLUSTER	REGULATED	NON_CONSERVED_B	mm10	dm6
